# Supplementary material for: Lateral Flow Microimmunoassay (LFµIA) for the Reliable Quantification of Allergen Traces in Food Consumables
Source: Biosensors (Basel). 2022 Nov 7;12(11):980. doi: 10.3390/bios12110980 (PMC9688043; doi:10.3390/bios12110980)
Supplement: Supplementary file 1 [file biosensors-12-00980-s001.zip]

Archive with 1 entries (1 files):
- biosensors-1966035-supplementary.pdf
